# Supplementary material for: Temporal Dynamics of Sleep During Bright-Light Therapy for Depression and Their Relation to Symptom Improvement
Source: Clocks Sleep. 2026 May 26;8(2):30. doi: 10.3390/clockssleep8020030 (PMC13298590; doi:10.3390/clockssleep8020030)
Supplement: Supplementary file 1 [file clockssleep-08-00030-s001.zip]

Archive with 1 entries (1 files):
- clockssleep-4238622-supplementary.pdf
